# Supplementary material for: Application and Diagnostic Performance of Two-Dimensional Shear Wave Elastography and Liver Fibrosis Scores in Adults with Class 3 Obesity
Source: Nutrients. 2023 Dec 25;16(1):74. doi: 10.3390/nu16010074 (PMC10780854; doi:10.3390/nu16010074)
Supplement: Supplementary file 1 [file nutrients-16-00074-s001.zip]

Archive with 1 entries (1 files):
- nutrients-2759767-supplementary.pdf
